# Supplementary material for: Analyzing the Organoleptic Quality of Commercial Extra Virgin Olive Oils: IOC Recognized Panel Tests vs. Electronic Nose
Source: Foods. 2022 May 19;11(10):1477. doi: 10.3390/foods11101477 (PMC9141220; doi:10.3390/foods11101477)
Supplement: Supplementary file 1 [file foods-11-01477-s001.zip]

Archive with 1 entries (1 files):
- foods-1697667-supplementary.pdf
